# Supplementary material for: The Effects of Deep Brain Stimulation on Balance in Parkinson’s Disease as Measured Using Posturography—A Narrative Review
Source: Brain Sci. 2025 May 21;15(5):535. doi: 10.3390/brainsci15050535 (PMC12109885; doi:10.3390/brainsci15050535)
Supplement: Supplementary file 1 [file brainsci-15-00535-s001.zip]

Archive with 1 entries (1 files):
- brainsci-3636812-supplementary.pdf
